# Supplementary material for: A Novel Interstitial Site in Binary Rock-Salt Compounds
Source: Materials (Basel). 2022 Aug 31;15(17):6015. doi: 10.3390/ma15176015 (PMC9457209; doi:10.3390/ma15176015)
Supplement: Supplementary file 1 [file materials-15-06015-s001.zip]

Archive with 1 entries (1 files):
- materials-1861100-supplementary.pdf
